# Supplementary material for: Correction: Mendelian and Non-Mendelian Regulation of Gene Expression in Maize
Source: PLoS Genet. 2018 Feb 14;14(2):e1007234. doi: 10.1371/journal.pgen.1007234 (PMC5812550; doi:10.1371/journal.pgen.1007234)
Supplement: S4 Table — a, b show the number of cis- and trans-eQTLs in each eQTL hotspot, respectively; c indicates the number of eQTLs, where the B73 allele increased the expression level; d indicates the number of eQTLs, where the Mo17 allele increased the transcript-level in the RIL population. e shows the significant level deviating from the random distribution between B73 and Mo17. (XLS) [file pgen.1007234.s002.xls]

## Sheet: Sheet1
Table S4. Summary of trans-eQTL hotspots a , b show the number of cis- and trans-eQTLs in each eQTL hotspot, respectively; c indicates the number of eQTLs, where the B73 allele increased the expression level; d indicates the number of eQTLs, where the Mo17 allele increased the transcript-level in the RIL population. e shows the significant level deviating from the random distribution between B73 …
Hotspot_name	Chr	Start_Position	End_Position	#_cisa	#_transb	#_gene	#_trans-eQTL/ (Mb×#_gene)	B73c	Mo17d	Chi-teste
Zm_eQTL_HS1	1	25000000	26000000	21	94	28	3.35714	5	89	4.55739e-18
Zm_eQTL_HS2	1	32000000	34000000	27	92	46	2	37	55	0.0605689
Zm_eQTL_HS3	1	72000000	74000000	13	50	33	1.51515	9	41	6.02576e-06
Zm_eQTL_HS4	1	103000000	104000000	9	27	10	2.7	18	9	0.0832645
Zm_eQTL_HS5	1	160000000	161000000	12	25	12	2.08333	21	4	0.000673859
Zm_eQTL_HS6	1	177000000	179000000	10	58	34	1.70588	43	15	0.000236382
Zm_eQTL_HS7	1	182000000	183000000	7	39	31	1.25806	27	12	0.0163092
Zm_eQTL_HS8	1	190000000	192000000	22	88	42	2.09524	39	49	0.286422
Zm_eQTL_HS9	1	200000000	202000000	14	83	48	1.72917	37	46	0.323212
Zm_eQTL_HS10	1	210000000	211000000	9	31	18	1.72222	13	18	0.369171
Zm_eQTL_HS11	1	214000000	215000000	10	34	23	1.47826	3	31	1.5712e-06
Zm_eQTL_HS12	1	256000000	257000000	12	40	19	2.10526	13	27	0.0268567
Zm_eQTL_HS13	1	271000000	272000000	18	29	17	1.70588	4	25	9.63509e-05
Zm_eQTL_HS14	2	3000000	5000000	56	353	111	3.18018	64	289	4.7731e-33
Zm_eQTL_HS15	2	20000000	21000000	8	48	28	1.71429	30	18	0.0832645
Zm_eQTL_HS16	2	48000000	49000000	4	26	18	1.44444	3	23	8.76994e-05
Zm_eQTL_HS17	2	60000000	62000000	7	41	23	1.78261	14	27	0.0423302
Zm_eQTL_HS18	2	63000000	64000000	4	26	15	1.73333	4	22	0.000415418
Zm_eQTL_HS19	2	199000000	200000000	15	51	36	1.41667	33	18	0.0356919
Zm_eQTL_HS20	2	202000000	206000000	70	263	125	2.104	102	161	0.000274661
Zm_eQTL_HS21	2	207000000	208000000	17	41	29	1.41379	11	30	0.00300426
Zm_eQTL_HS22	2	209000000	210000000	28	92	36	2.55556	27	65	7.4395e-05
Zm_eQTL_HS23	2	236000000	237000000	14	54	40	1.35	10	44	3.71334e-06
Zm_eQTL_HS24	3	2000000	3000000	18	51	39	1.30769	31	20	0.123485
Zm_eQTL_HS25	3	4000000	6000000	28	228	65	3.50769	118	110	0.596242
Zm_eQTL_HS26	3	13000000	14000000	11	53	33	1.60606	38	15	0.00158152
Zm_eQTL_HS27	3	183000000	185000000	20	88	51	1.72549	66	22	2.7265e-06
Zm_eQTL_HS28	3	212000000	213000000	10	34	22	1.54545	24	10	0.0163512
Zm_eQTL_HS29	3	214000000	218000000	63	336	114	2.94737	249	87	9.76004e-19
Zm_eQTL_HS30	3	226000000	227000000	18	31	23	1.34783	10	21	0.0481935
Zm_eQTL_HS31	4	2000000	3000000	25	74	50	1.48	35	39	0.641938
Zm_eQTL_HS32	4	10000000	11000000	4	35	28	1.25	27	8	0.00132004
Zm_eQTL_HS33	4	17000000	19000000	23	65	37	1.75676	18	47	0.000321899
Zm_eQTL_HS34	4	27000000	28000000	4	48	14	3.42857	45	3	1.34291e-09
Zm_eQTL_HS35	4	157000000	160000000	30	379	64	5.92188	58	321	1.37634e-41
Zm_eQTL_HS36	4	172000000	175000000	31	156	87	1.7931	76	80	0.748774
Zm_eQTL_HS37	4	176000000	182000000	45	420	150	2.8	146	274	4.21743e-10
Zm_eQTL_HS38	4	185000000	186000000	17	78	31	2.51613	23	55	0.000290883
Zm_eQTL_HS39	4	191000000	192000000	18	66	27	2.44444	51	15	9.36694e-06
Zm_eQTL_HS40	4	224000000	225000000	8	30	19	1.57895	28	2	2.06529e-06
Zm_eQTL_HS41	4	236000000	238000000	38	259	93	2.78495	17	242	2.04123e-44
Zm_eQTL_HS42	4	239000000	240000000	29	91	55	1.65455	12	79	2.16365e-12
Zm_eQTL_HS43	5	11000000	13000000	42	120	62	1.93548	22	98	3.98199e-12
Zm_eQTL_HS44	5	16000000	17000000	14	137	20	6.85	14	123	1.2486e-20
Zm_eQTL_HS45	5	18000000	19000000	16	48	32	1.5	17	31	0.0433081
Zm_eQTL_HS46	5	22000000	24000000	22	95	42	2.2619	19	76	4.9729e-09
Zm_eQTL_HS47	5	27000000	28000000	11	26	13	2	19	7	0.0186029
Zm_eQTL_HS48	5	32000000	33000000	10	25	20	1.25	8	17	0.0718606
Zm_eQTL_HS49	5	41000000	44000000	19	102	31	3.29032	6	96	5.0425e-19
Zm_eQTL_HS50	5	59000000	60000000	30	72	31	2.32258	12	60	1.54173e-08
Zm_eQTL_HS51	5	67000000	68000000	12	26	17	1.52941	1	25	2.51651e-06
Zm_eQTL_HS52	5	164000000	165000000	7	25	17	1.47059	13	12	0.841481
Zm_eQTL_HS53	5	168000000	169000000	13	36	21	1.71429	16	20	0.504985
Zm_eQTL_HS54	5	175000000	176000000	20	47	34	1.38235	5	42	6.77626e-08
Zm_eQTL_HS55	5	211000000	212000000	20	78	47	1.65957	27	51	0.00657841
Zm_eQTL_HS56	6	7000000	9000000	7	55	34	1.61765	9	46	6.06678e-07
Zm_eQTL_HS57	6	19000000	22000000	15	147	24	6.125	18	129	5.42946e-20
Zm_eQTL_HS58	6	28000000	29000000	12	52	13	4	34	18	0.0265003
Zm_eQTL_HS59	6	117000000	118000000	9	33	16	2.0625	4	29	1.34937e-05
Zm_eQTL_HS60	7	0	2000000	22	162	63	2.57143	43	119	2.35625e-09
Zm_eQTL_HS61	7	28000000	30000000	18	53	30	1.76667	41	12	6.79202e-05
Zm_eQTL_HS62	7	100000000	101000000	13	78	15	5.2	52	26	0.00324083
Zm_eQTL_HS63	7	108000000	110000000	11	27	19	1.42105	11	16	0.335924
Zm_eQTL_HS64	7	123000000	124000000	33	74	13	5.69231	44	30	0.103638
Zm_eQTL_HS65	7	156000000	160000000	51	274	128	2.14062	192	82	3.02512e-11
Zm_eQTL_HS66	7	161000000	163000000	29	124	79	1.56962	48	76	0.011921
Zm_eQTL_HS67	8	4000000	5000000	11	55	26	2.11538	40	15	0.00074896
Zm_eQTL_HS68	8	8000000	9000000	10	44	33	1.33333	23	21	0.763025
Zm_eQTL_HS69	8	11000000	13000000	11	99	35	2.82857	75	24	2.96446e-07
Zm_eQTL_HS70	8	25000000	26000000	10	47	17	2.76471	20	27	0.307229
Zm_eQTL_HS71	8	71000000	72000000	32	74	11	6.72727	55	19	2.85273e-05
Zm_eQTL_HS72	8	75000000	76000000	40	88	14	6.28571	72	16	2.37807e-09
Zm_eQTL_HS73	8	93000000	94000000	10	51	14	3.64286	41	10	1.41921e-05
Zm_eQTL_HS74	8	96000000	97000000	8	55	17	3.23529	45	10	2.36542e-06
Zm_eQTL_HS75	8	118000000	119000000	13	35	27	1.2963	9	26	0.0040592
Zm_eQTL_HS76	8	161000000	162000000	8	57	41	1.39024	4	53	8.57176e-11
Zm_eQTL_HS77	8	169000000	170000000	21	63	50	1.26	17	46	0.000258532
Zm_eQTL_HS78	9	1000000	3000000	12	66	43	1.53488	12	54	2.34291e-07
Zm_eQTL_HS79	9	4000000	6000000	13	60	30	2	18	42	0.00194577
Zm_eQTL_HS80	9	12000000	13000000	12	44	27	1.62963	33	11	0.000911119
Zm_eQTL_HS81	9	58000000	59000000	7	25	12	2.08333	1	24	4.22491e-06
Zm_eQTL_HS82	9	96000000	97000000	10	30	17	1.76471	5	25	0.00026073
Zm_eQTL_HS83	9	113000000	114000000	19	42	25	1.68	11	31	0.00202823
Zm_eQTL_HS84	9	143000000	144000000	10	41	28	1.46429	17	24	0.274299
Zm_eQTL_HS85	10	6000000	7000000	9	35	20	1.75	14	21	0.236724
Zm_eQTL_HS86	10	14000000	15000000	9	57	15	3.8	20	37	0.0243409
Zm_eQTL_HS87	10	16000000	17000000	8	32	16	2	16	16	1
Zm_eQTL_HS88	10	77000000	78000000	8	43	13	3.30769	10	33	0.000452394
Zm_eQTL_HS89	10	83000000	85000000	22	71	38	1.86842	5	66	4.5078e-13
Zm_eQTL_HS90	10	93000000	94000000	1	29	13	2.23077	3	26	1.94605e-05
Zm_eQTL_HS91	10	133000000	134000000	24	40	28	1.42857	10	30	0.0015654
Zm_eQTL_HS92	10	135000000	136000000	16	42	25	1.68	18	24	0.354539
Zm_eQTL_HS93	10	138000000	139000000	16	43	32	1.34375	9	34	0.000137588
Zm_eQTL_HS94	10	141000000	142000000	16	57	38	1.5	21	36	0.0469447
Zm_eQTL_HS95	10	145000000	147000000	35	221	78	2.83333	157	64	3.95339e-10
Zm_eQTL_HS96	10	148000000	149000000	24	88	65	1.35385	70	18	2.96962e-08
